# Supplementary material for: 1p36 Deletion Syndrome and the Aorta: A Report of Three New Patients and a Literature Review
Source: J Cardiovasc Dev Dis. 2021 Nov 19;8(11):159. doi: 10.3390/jcdd8110159 (PMC8618808; doi:10.3390/jcdd8110159)
Supplement: Supplementary file 1 [file jcdd-08-00159-s001.zip]

Archive with 1 entries (1 files):
- jcdd-1380717-supplementary.pdf
